# Supplementary material for: Measurement Equivalence of Diabetes Self-Management, Distress, and Quality-of-Life Measures in Adults with Type 2 Diabetes in Vietnam
Source: Nurs Rep. 2026 Jun 18;16(6):205. doi: 10.3390/nursrep16060205 (PMC13306199; doi:10.3390/nursrep16060205)
Supplement: Supplementary file 1 [file nursrep-16-00205-s001.zip]

Archive with 2 entries (2 files):
- Supplementary_File S1_STROBE_checklist.pdf
- Supplementary_File S2.pdf
